# Supplementary material for: Occult Sepsis Masked by Trauma—Exploration of Cognitive Biases Through Simulation With Emergency Medicine Residents
Source: MedEdPORTAL. 2020 Nov 19;16:11023. doi: 10.15766/mep_2374-8265.11023 (PMC7678024; doi:10.15766/mep_2374-8265.11023)
Supplement: Supplementary file 1 — Case Details.docxEquipment.docxLabs and Imaging.docxDebriefing Guide.docxPostsimulation Survey.docx [file mep_2374-8265.11023-s001.zip]

Archive with 6 entries (6 files):
- A. Case Details.docx
- B. Equipment.docx
- C. Labs and Imaging.docx
- D. Debriefing Guide.docx
- E. Postsimulation Survey.docx
- _Educational_Summary_Report_11023.pdf
